# Supplementary material for: Barriers, Enablers and Strategies for the Treatment and Control of Hypertension in Nepal: A Systematic Review
Source: Front Cardiovasc Med. 2021 Oct 11;8:716080. doi: 10.3389/fcvm.2021.716080 (PMC8542767; doi:10.3389/fcvm.2021.716080)
Supplement: Supplementary file 2 [file Table_2.xlsx]

## Sheet: Sheet1
Table 2. Synthesis Without Meta-analysis (SWiM) items
SWiM reporting item	Item description	Page in manuscript where item is reported
Methods
1. Grouping studies for synthesis	1a) Provide a description of, and rationale for, the groups used in the synthesis (eg, groupings of populations, interventions, outcomes, study design)	Page 6, Lines 107-131, Page 11, Lines 224-245
	1b) Detail and provide rationale for any changes made subsequent to the protocol in the groups used in the synthesis	Not applicable
2. Describe the standardised metric and transformation methods used	Describe the standardised metric for each outcome. Explain why the metric(s) was chosen and describe any methods used to transform the intervention effects, as reported in the study, to the standardised metric, citing any methodological guidance consulted	Page 11, line 239-240
3. Describe the synthesis methods	Describe and justify the methods used to synthesise the effects for each outcome when it was not possible to undertake a meta-analysis of effect estimates	Page 11, Lines 230-238, Lines 242-245
4. Criteria used to prioritise results for summary and synthesis	Where applicable, provide the criteria used, with supporting justification, to select the particular studies, or a particular study, for the main synthesis or to draw conclusions from the synthesis (eg, based on study design, risk of bias assessments, directness in relation to the review question)	Page 11, Lines 224-246
5. Investigation of heterogeneity in reported effects	State the method(s) used to examine heterogeneity in reported effects when it was not possible to undertake a meta-analysis of effect estimates and its extensions to investigate heterogeneity	Page 11, Line 240-242
6. Certainty of evidence	Describe the methods used to assess the certainty of the synthesis findings	Not applicable
7. Data presentation methods	Describe the graphical and tabular methods used to present the effects (eg, tables, forest plots, harvest plots)	Page 12, lines 245-247
	Specify key study characteristics (eg, study design, risk of bias) used to order the studies, in the text and any tables or graphs, clearly referencing the studies included
Results
8. Reporting results	For each comparison and outcome, provide a description of the synthesised findings and the certainty of the findings. Describe the result in language that is consistent with the question the synthesis addresses, and indicate which studies contribute to the synthesis	Page 12-20
Discussion
9. Limitations of the synthesis	Report the limitations of the synthesis methods used and/or the groupings used in the synthesis and how these affect the conclusions that can be drawn in relation to the original review question	Page 24, lines 491-504
