# Supplementary material for: Barriers, Enablers and Strategies for the Treatment and Control of Hypertension in Nepal: A Systematic Review
Source: Front Cardiovasc Med. 2021 Oct 11;8:716080. doi: 10.3389/fcvm.2021.716080 (PMC8542767; doi:10.3389/fcvm.2021.716080)
Supplement: Supplementary file 5 [file Table_5.xlsx]

## Sheet: Template of prior codes
Template used for the qualitative data analysis using prior themes and codes
Domains	Barriers	Strategies to tackle the barriers
Health system-related	Lack of access to health services	Outreach services
	Lack of medicine
	Lack of health care financing	Insurances, co-payment
Providers-related	Lack of hypertension treatment guidelines
	Lack of motivation	task shifting, team based care
	Lack of communication
	Lack of physician counselling
Individual-related	Lack of knowledge	Patient education
	Misbelief	Patient education
	Lost to follow up	Reminding, family support
	Lack of adherence	Improved self-efficacy, Family support, patient education, home based BP monitoring, polypill
	Medication side effect	Physician education, patient education
	Lack of family support

## Sheet: Definition of themes and code
Table 5. Template used for qualitative analysis
Keywords	Definition
Barriers	Factors that prevent hypertension treatment and adequate blood pressure control
Enablers	Enablers are the personal or contextual factors that facilitate actions or a required behaviour for hypertension treatment and control
Strategies	Strategies are to improve blood pressure control including interventions, programs, or policies targeted at the providers, patients, or other components of the HS
Health system excluding provider and patient (HS)	A health system consists of all organizations, people and actions whose primary intent is to promote, restore or maintain health through provision of health care services, resource generation, financing, and stewardship, among other. The health care providers and patients are listed in the separate domains for our study purpose.
Health care provider	Healthcare providers are institutions or individuals providing healthcare services.
Patient-related	Hypertensive patient reported barriers include, for example, knowledge, perception, beliefs, practices, self-efficacy, motivation, family support, affordability, and socio-cultural factors
Lack of access	When hypertensive patients cannot access the hospital or clinician or could not receive medical care due to transportation, distant or lack of healthcare facilities
Lack of medicine	Short supply of antihypertensive medication in primary health care centre or health post
Lack of health care financing	Refers to the lack of payments regarding hospital care, physician care, dental care, prescriptions, and other personal medical services
Lack of hypertension treatment guidelines	Lack of country-specific hypertension treatment guidelines
Lack of motivation	Lacking motivation to treat, monitor and counselling to patients among health care provider
Lack of communication	Gap in communication between health care providers and patients
Lack of physician counselling	Physician or health care workers not providing enough counselling for lifestyle modification and drug use
Lack of knowledge	Lacking of knowledge on hypertension and related treatment and lifestyle management among patients
Misbelief	It is about wrong belief about hypertension, medication and practices to control high blood pressure among patients
Lost to follow up	Patients quitting the follow-up visit to health care providers
Lack of adherence	Patient's compliance over drug and lifestyle medication
Medication side effect	Self perceived adverse effects of antihypertensive medication among patients
Lack of family support	Not getting supports from family members in areas such as physician appointment, diet, exercise and medication adherence among others
Outreach services	Delivering health services to hard to reach population by mobilizing the health workers away from the location where they usually work and live
Co-payment	A fixed amount paid by a patient to the provider of service before receiving the service.
Task shifting	Delegation of non-specialized medical tasks to less specialized health workers
Team based care	Providing health services by a team of physicians, nurses or other health workers collaboratively
Health education	Imparting information to patients about prevention and control of hypertension
Home based BP monitoring	To monitor their blood pressure at home and use those readings in their day-to-day care, recommend a team of experts.
Polypill	Administering multiple, low-dose hypertension medications
